# Supplementary material for: GNRH1 and LTB4R might be novel immune-related prognostic biomarkers in clear cell renal cell carcinoma (ccRCC)
Source: Cancer Cell Int. 2021 Jul 6;21:354. doi: 10.1186/s12935-021-02052-1 (PMC8259034; doi:10.1186/s12935-021-02052-1)
Supplement: Supplementary file 5 — Additional file 5: Table S1. GO biological processes of genes in brown module. [file 12935_2021_2052_MOESM5_ESM.xlsx]

## Sheet: GO-BP DEGs
Table S1: GO biological processes of genes in brown module.
ID	Description	BgRatio	pvalue	p.adjust	qvalue	geneID	Count
GO:0140014	mitotic nuclear division	237/17913	1.73387e-19	8.27748e-16	7.56331e-16	NDC80/CENPE/CENPF/KIF2C/RCC1/UBE2C/CHEK1/ZWINT/CHEK2/CDCA5/MISP/EDN3/TPX2/NCAPH/KIF4A/UBE2S/RACGAP1/KIF11/KIFC1/LRP5/MAD2L1/MKI67/MYBL2/NEK2/NUSAP1/PLK1/ANLN/CDCA8/NCAPG/AURKA/BUB1B/TTK/CDT1/KIF18A/PSRC1/SPHK1/CCNB1/PRC1/PKMYT1/AURKB/TRIP13/KIF23/ESPL1/DLGAP5/CDC6/CDC20/KIF14/CDC25C	48
GO:0000280	nuclear division	357/17913	1.89558e-18	4.52475e-15	4.13436e-15	NDC80/CENPE/CENPF/KIF2C/RCC1/UBE2C/CHEK1/ZWINT/CHEK2/CDCA5/CKS2/MISP/EDN3/FANCA/FANCD2/TPX2/NCAPH/KIF4A/RAD54B/ASPM/UBE2S/RACGAP1/KIF11/KIFC1/LRP5/MAD2L1/MKI67/MSX2/MYBL1/MYBL2/NEK2/NUSAP1/PLK1/ANLN/CDCA8/NCAPG/AURKA/BUB1B/TOP2A/TTK/WNT5A/CDT1/KIF18A/PSRC1/SPHK1/CCNB1/PRC1/PKMYT1/AURKB/TRIP13/KIF23/ESPL1/DLGAP5/CDC6/CDC20/KIF14/CDC25B/CDC25C	58
GO:0048285	organelle fission	395/17913	1.34e-17	2.13238e-14	1.9484e-14	NDC80/CENPE/CENPF/PPARGC1A/KIF2C/RCC1/UBE2C/CHEK1/ZWINT/CHEK2/CDCA5/CKS2/MISP/EDN3/FANCA/FANCD2/TPX2/NCAPH/KIF4A/RAD54B/ASPM/UBE2S/RACGAP1/KIF11/KIFC1/LRP5/MAD2L1/MKI67/MSX2/MYBL1/MYBL2/NEK2/PRKN/NUSAP1/PLK1/ANLN/CDCA8/NCAPG/AURKA/BUB1B/TOP2A/TTK/WNT5A/CDT1/KIF18A/PSRC1/SPHK1/CCNB1/PRC1/PKMYT1/AURKB/TRIP13/KIF23/ESPL1/DLGAP5/CDC6/CDC20/KIF14/CDC25B/CDC25C	60
GO:0007059	chromosome segregation	275/17913	4.80941e-16	5.74003e-13	5.24479e-13	NDC80/CENPE/CENPF/KIF2C/RCC1/ZWINT/CDCA5/RMI2/ECT2/FANCD2/SKA1/SKA3/NCAPH/KIF4A/RACGAP1/BIRC5/KIFC1/CENPW/MAD2L1/MKI67/NEK2/NUSAP1/PLK1/CDCA8/HJURP/CENPN/KNL1/SPC25/NCAPG/BUB1/BUB1B/TOP2A/TTK/CDT1/KIF18A/NUF2/PSRC1/CCNB1/PRC1/AURKB/TRIP13/KIF23/ESPL1/DLGAP5/CDC6/CDC20/KIF14	47
GO:0000070	mitotic sister chromatid segregation	132/17913	6.62375e-15	6.32436e-12	5.7787e-12	NDC80/CENPE/CENPF/KIF2C/ZWINT/CDCA5/NCAPH/KIF4A/RACGAP1/KIFC1/MAD2L1/NEK2/NUSAP1/PLK1/CDCA8/NCAPG/BUB1B/TTK/CDT1/KIF18A/PSRC1/CCNB1/PRC1/AURKB/TRIP13/KIF23/ESPL1/DLGAP5/CDC6/CDC20/KIF14	31
GO:0000819	sister chromatid segregation	157/17913	2.76642e-14	2.20115e-11	2.01124e-11	NDC80/CENPE/CENPF/KIF2C/ZWINT/CDCA5/RMI2/NCAPH/KIF4A/RACGAP1/KIFC1/MAD2L1/NEK2/NUSAP1/PLK1/CDCA8/NCAPG/BUB1/BUB1B/TTK/CDT1/KIF18A/PSRC1/CCNB1/PRC1/AURKB/TRIP13/KIF23/ESPL1/DLGAP5/CDC6/CDC20/KIF14	33
GO:1902850	microtubule cytoskeleton organization involved in mitosis	116/17913	4.68143e-13	3.19273e-10	2.91727e-10	NDC80/CENPA/CENPE/RCC1/CHEK2/MISP/TPX2/KIF4A/WDR62/RACGAP1/KIF11/KIFC1/MAD2L1/MYBL2/NUSAP1/PLK1/SPC25/STIL/TTK/PSRC1/CCNB1/SAPCD2/PRC1/AURKB/KIF23/ESPL1/CDC20	27
GO:0007088	regulation of mitotic nuclear division	150/17913	1.62254e-12	9.68251e-10	8.84712e-10	NDC80/CENPE/CENPF/RCC1/UBE2C/CHEK1/CDCA5/EDN3/KIF11/LRP5/MAD2L1/MKI67/NEK2/NUSAP1/PLK1/ANLN/AURKA/BUB1B/TTK/CDT1/SPHK1/CCNB1/PKMYT1/AURKB/TRIP13/ESPL1/DLGAP5/CDC6/CDC20/CDC25C	30
GO:0051783	regulation of nuclear division	172/17913	2.31233e-12	1.22656e-09	1.12074e-09	NDC80/CENPE/CENPF/RCC1/UBE2C/CHEK1/CDCA5/EDN3/KIF11/LRP5/MAD2L1/MKI67/MSX2/NEK2/NUSAP1/PLK1/ANLN/AURKA/BUB1B/TTK/WNT5A/CDT1/SPHK1/CCNB1/PKMYT1/AURKB/TRIP13/ESPL1/DLGAP5/CDC6/CDC20/CDC25C	32
GO:0098813	nuclear chromosome segregation	220/17913	5.14526e-12	2.45635e-09	2.24442e-09	NDC80/CENPE/CENPF/KIF2C/ZWINT/CDCA5/RMI2/ECT2/FANCD2/NCAPH/KIF4A/RACGAP1/KIFC1/MAD2L1/NEK2/NUSAP1/PLK1/CDCA8/KNL1/NCAPG/BUB1/BUB1B/TTK/CDT1/KIF18A/PSRC1/CCNB1/PRC1/AURKB/TRIP13/KIF23/ESPL1/DLGAP5/CDC6/CDC20/KIF14	36
GO:0051983	regulation of chromosome segregation	93/17913	6.56928e-12	2.85107e-09	2.60508e-09	NDC80/CENPE/CENPF/KIF2C/CDCA5/RMI2/ECT2/RACGAP1/MAD2L1/MKI67/NEK2/PLK1/BUB1/BUB1B/TTK/CDT1/CCNB1/AURKB/TRIP13/ESPL1/DLGAP5/CDC6/CDC20	23
GO:0007051	spindle organization	147/17913	3.06556e-11	1.21958e-08	1.11436e-08	NDC80/CENPE/RCC1/CHEK2/MISP/TPX2/KIF4A/ASPM/WDR62/RACGAP1/KIF11/KIFC1/MYBL2/NEK2/PLK1/TRIM36/SPC25/STIL/AURKA/TTK/EZR/PSRC1/CCNB1/PRC1/AURKB/KIF23/ESPL1/CDC20	28
GO:0007052	mitotic spindle organization	95/17913	7.61622e-11	2.6394e-08	2.41167e-08	NDC80/CENPE/RCC1/CHEK2/MISP/TPX2/KIF4A/WDR62/RACGAP1/KIF11/KIFC1/MYBL2/PLK1/SPC25/STIL/TTK/PSRC1/CCNB1/PRC1/AURKB/KIF23/CDC20	22
GO:0000226	microtubule cytoskeleton organization	460/17913	7.74017e-11	2.6394e-08	2.41167e-08	KIF20A/NDC80/CENPA/CENPE/KIF2C/RCC1/TPPP/CHEK1/CHEK2/MISP/KIF18B/EFNA5/SKA1/SKA3/TPX2/KIF4A/ASPM/WDR62/RACGAP1/KIF11/KIFC1/MAD2L1/MYBL2/NEFL/NEK2/NUSAP1/PKHD1/PLK1/TRIM36/PRKAA2/TRIM54/SPC25/CC2D2A/MID1IP1/STIL/AURKA/TTK/EZR/XRCC2/MAP6D1/KIF18A/PSRC1/SKAP1/CCNB1/CCNF/SAPCD2/PRC1/AURKB/KIF23/ESPL1/PCLAF/CDK1/CDC20	53
GO:0007091	metaphase/anaphase transition of mitotic cell cycle	47/17913	6.27814e-10	1.81804e-07	1.66118e-07	NDC80/CENPE/CENPF/MAD2L1/PLK1/BUB1B/TTK/CDT1/CCNB1/AURKB/TRIP13/ESPL1/DLGAP5/CDC6/CDC20	15
GO:0010965	regulation of mitotic sister chromatid separation	47/17913	6.27814e-10	1.81804e-07	1.66118e-07	NDC80/CENPE/CENPF/MAD2L1/PLK1/BUB1B/TTK/CDT1/CCNB1/AURKB/TRIP13/ESPL1/DLGAP5/CDC6/CDC20	15
GO:0033045	regulation of sister chromatid segregation	70/17913	6.47394e-10	1.81804e-07	1.66118e-07	NDC80/CENPE/CENPF/CDCA5/RMI2/MAD2L1/PLK1/BUB1/BUB1B/TTK/CDT1/CCNB1/AURKB/TRIP13/ESPL1/DLGAP5/CDC6/CDC20	18
GO:0044784	metaphase/anaphase transition of cell cycle	49/17913	1.21376e-09	3.04974e-07	2.78661e-07	NDC80/CENPE/CENPF/MAD2L1/PLK1/BUB1B/TTK/CDT1/CCNB1/AURKB/TRIP13/ESPL1/DLGAP5/CDC6/CDC20	15
GO:0051306	mitotic sister chromatid separation	49/17913	1.21376e-09	3.04974e-07	2.78661e-07	NDC80/CENPE/CENPF/MAD2L1/PLK1/BUB1B/TTK/CDT1/CCNB1/AURKB/TRIP13/ESPL1/DLGAP5/CDC6/CDC20	15
GO:0030071	regulation of mitotic metaphase/anaphase transition	44/17913	2.4596e-09	5.87106e-07	5.36451e-07	NDC80/CENPE/CENPF/MAD2L1/PLK1/TTK/CDT1/CCNB1/AURKB/TRIP13/ESPL1/DLGAP5/CDC6/CDC20	14
GO:1905818	regulation of chromosome separation	52/17913	3.05782e-09	6.95145e-07	6.35168e-07	NDC80/CENPE/CENPF/MAD2L1/PLK1/BUB1B/TTK/CDT1/CCNB1/AURKB/TRIP13/ESPL1/DLGAP5/CDC6/CDC20	15
GO:1902099	regulation of metaphase/anaphase transition of cell cycle	46/17913	4.73492e-09	1.02748e-06	9.38828e-07	NDC80/CENPE/CENPF/MAD2L1/PLK1/TTK/CDT1/CCNB1/AURKB/TRIP13/ESPL1/DLGAP5/CDC6/CDC20	14
GO:0000075	cell cycle checkpoint	197/17913	7.51664e-09	1.56019e-06	1.42558e-06	NDC80/CENPF/CHEK1/ZWINT/CHEK2/E2F7/E2F1/MAD2L1/GTSE1/DTL/PLK1/CCND1/BLM/AURKA/BUB1/BUB1B/TTK/E2F8/CDT1/CDC45/CDC14B/CCNB1/TICRR/AURKB/TRIP13/CDK1/CDC6/CDC20/CDC25C	29
GO:0033047	regulation of mitotic sister chromatid segregation	57/17913	1.22969e-08	2.44605e-06	2.23501e-06	NDC80/CENPE/CENPF/MAD2L1/PLK1/BUB1B/TTK/CDT1/CCNB1/AURKB/TRIP13/ESPL1/DLGAP5/CDC6/CDC20	15
GO:0007093	mitotic cell cycle checkpoint	147/17913	1.92153e-08	3.66935e-06	3.35276e-06	NDC80/CENPF/ZWINT/CHEK2/E2F7/E2F1/MAD2L1/GTSE1/PLK1/CCND1/BLM/AURKA/BUB1/BUB1B/TTK/E2F8/CDT1/CCNB1/TICRR/AURKB/TRIP13/CDK1/CDC20/CDC25C	24
GO:0090068	positive regulation of cell cycle process	283/17913	2.26158e-08	4.07972e-06	3.72773e-06	NDC80/UBE2C/CHEK2/CDCA5/E2F7/E2F1/ECT2/EDN3/CENPV/RACGAP1/LRP5/MAD2L1/MSX2/NUSAP1/GTSE1/DTL/PRKCE/CCND1/AURKA/WNT5A/E2F8/CDT1/CDC7/SPHK1/CCNB1/CCNE1/AURKB/KIF23/ESPL1/DLGAP5/CDK1/CDC6/KIF14/CDC25B/CDC25C	35
GO:0051304	chromosome separation	68/17913	2.30734e-08	4.07972e-06	3.72773e-06	NDC80/CENPE/CENPF/NCAPH/MAD2L1/PLK1/BUB1B/TTK/CDT1/CCNB1/AURKB/TRIP13/ESPL1/DLGAP5/CDC6/CDC20	16
GO:0045787	positive regulation of cell cycle	373/17913	1.23015e-07	2.0974e-05	1.91644e-05	NDC80/UBE2C/CHEK1/CHEK2/CDCA5/CKS2/E2F7/E2F1/ECT2/EDN3/CENPV/RACGAP1/LRP5/MAD2L1/ASNS/MSX2/NUSAP1/GTSE1/DTL/PRKCE/CCND1/AURKA/WNT5A/E2F8/CDT1/CDC7/PSRC1/SPHK1/CCNB1/CDK5R2/CCNE1/AURKB/KIF23/ESPL1/DLGAP5/CDK1/CDC6/KIF14/CDC25B/CDC25C	40
GO:0008608	attachment of spindle microtubules to kinetochore	29/17913	2.05469e-07	3.38245e-05	3.09061e-05	NDC80/CENPE/KIF2C/ECT2/RACGAP1/NEK2/KNL1/CDT1/CCNB1/AURKB	10
GO:0033046	negative regulation of sister chromatid segregation	37/17913	2.82235e-07	4.16041e-05	3.80145e-05	NDC80/CENPF/MAD2L1/PLK1/TTK/CDT1/CCNB1/AURKB/TRIP13/ESPL1/CDC20	11
GO:0007094	mitotic spindle assembly checkpoint	30/17913	2.96301e-07	4.16041e-05	3.80145e-05	NDC80/CENPF/MAD2L1/PLK1/TTK/CDT1/CCNB1/AURKB/TRIP13/CDC20	10
GO:0031577	spindle checkpoint	30/17913	2.96301e-07	4.16041e-05	3.80145e-05	NDC80/CENPF/MAD2L1/PLK1/TTK/CDT1/CCNB1/AURKB/TRIP13/CDC20	10
GO:0071173	spindle assembly checkpoint	30/17913	2.96301e-07	4.16041e-05	3.80145e-05	NDC80/CENPF/MAD2L1/PLK1/TTK/CDT1/CCNB1/AURKB/TRIP13/CDC20	10
GO:0071174	mitotic spindle checkpoint	30/17913	2.96301e-07	4.16041e-05	3.80145e-05	NDC80/CENPF/MAD2L1/PLK1/TTK/CDT1/CCNB1/AURKB/TRIP13/CDC20	10
GO:0000910	cytokinesis	147/17913	3.60157e-07	4.91254e-05	4.48869e-05	KIF20A/CENPA/E2F7/ECT2/CENPV/KIF4A/ANK3/RACGAP1/NUSAP1/PLK1/ANLN/CEP55/TRIM36/PRKCE/E2F8/PRC1/AURKB/KIF23/ESPL1/CDC6/KIF14/CDC25B	22
GO:0051985	negative regulation of chromosome segregation	38/17913	3.81783e-07	5.06287e-05	4.62605e-05	NDC80/CENPF/MAD2L1/PLK1/TTK/CDT1/CCNB1/AURKB/TRIP13/ESPL1/CDC20	11
GO:0006953	acute-phase response	47/17913	5.10724e-07	6.58972e-05	6.02117e-05	CEBPB/REG3G/CRP/F2/APOL2/HP/ITIH4/LBP/MBL2/SAA1/SAA2/SAA4	12
GO:0045841	negative regulation of mitotic metaphase/anaphase transition	32/17913	5.88042e-07	7.19824e-05	6.57718e-05	NDC80/CENPF/MAD2L1/PLK1/TTK/CDT1/CCNB1/AURKB/TRIP13/CDC20	10
GO:2000816	negative regulation of mitotic sister chromatid separation	32/17913	5.88042e-07	7.19824e-05	6.57718e-05	NDC80/CENPF/MAD2L1/PLK1/TTK/CDT1/CCNB1/AURKB/TRIP13/CDC20	10
GO:1902100	negative regulation of metaphase/anaphase transition of cell cycle	33/17913	8.1116e-07	9.44507e-05	8.63016e-05	NDC80/CENPF/MAD2L1/PLK1/TTK/CDT1/CCNB1/AURKB/TRIP13/CDC20	10
GO:1905819	negative regulation of chromosome separation	33/17913	8.1116e-07	9.44507e-05	8.63016e-05	NDC80/CENPF/MAD2L1/PLK1/TTK/CDT1/CCNB1/AURKB/TRIP13/CDC20	10
GO:0007080	mitotic metaphase plate congression	41/17913	8.90093e-07	0.000101174	9.24447e-05	NDC80/CENPE/KIF2C/CDCA5/KIFC1/CDCA8/CDT1/KIF18A/PSRC1/CCNB1/KIF14	11
GO:0051383	kinetochore organization	20/17913	9.38576e-07	0.000104204	9.52132e-05	NDC80/CENPA/CENPE/CENPF/CENPW/CENPN/CENPK/CDT1	8
GO:0006260	DNA replication	260/17913	1.01704e-06	0.000110349	0.000100828	DBF4/CHEK1/CHEK2/RMI2/E2F7/ZNF365/ORC6/MCM2/MCM4/TONSL/ORC1/DTL/GINS2/MCM10/RAD51/RRM2/BLM/E2F8/CDT1/CHAF1B/CDC7/CDC45/CCNA2/CCNE1/TICRR/EXO1/PCLAF/CDK1/GINS1/CDC6	30
GO:0051225	spindle assembly	90/17913	1.38461e-06	0.000146892	0.000134218	RCC1/CHEK2/MISP/TPX2/KIF4A/ASPM/RACGAP1/KIF11/KIFC1/MYBL2/NEK2/PLK1/AURKA/AURKB/KIF23/CDC20	16
GO:0071459	protein localization to chromosome, centromeric region	21/17913	1.45875e-06	0.000151052	0.00013802	NDC80/CENPA/KNL1/BUB1B/TTK/CDT1/AURKB/CDK1	8
GO:0033048	negative regulation of mitotic sister chromatid segregation	35/17913	1.48711e-06	0.000151052	0.00013802	NDC80/CENPF/MAD2L1/PLK1/TTK/CDT1/CCNB1/AURKB/TRIP13/CDC20	10
GO:0090307	mitotic spindle assembly	52/17913	1.65313e-06	0.000164418	0.000150232	CHEK2/MISP/TPX2/KIF4A/RACGAP1/KIF11/KIFC1/MYBL2/PLK1/AURKB/KIF23/CDC20	12
GO:0051302	regulation of cell division	162/17913	1.94382e-06	0.000189384	0.000173044	KIF20A/E2F7/KIF18B/ECT2/CENPV/FGF5/ORC6/ASPM/RACGAP1/MACC1/C10orf99/MDK/PLK1/PRKCE/BLM/E2F8/PRC1/AURKB/KIF23/CDC6/KIF14/CDC25B	22
GO:0045839	negative regulation of mitotic nuclear division	45/17913	2.44099e-06	0.000233066	0.000212957	NDC80/CENPF/CHEK1/MAD2L1/PLK1/TTK/CDT1/CCNB1/AURKB/TRIP13/CDC20	11
GO:0034508	centromere complex assembly	54/17913	2.53744e-06	0.000237524	0.000217031	CENPA/CENPE/CENPF/CENPV/CENPI/CENPW/HJURP/CENPN/KNL1/CENPK/CENPM/CENPU	12
GO:0044843	cell cycle G1/S phase transition	288/17913	2.97458e-06	0.000273089	0.000249527	CDKN3/DBF4/RCC1/CHEK2/IQGAP3/E2F7/E2F1/ORC6/ID4/C10orf99/MCM2/MCM4/ORC1/GTSE1/MCM10/CCND1/BCL2/RRM2/AURKA/E2F8/CDT1/CDC7/CDC45/CCNA2/CCNB1/CCNE1/CDK1/CDC6/KIF14/CDC25A/CDC25C	31
GO:0045931	positive regulation of mitotic cell cycle	154/17913	3.09533e-06	0.000275747	0.000251956	NDC80/UBE2C/CDCA5/EDN3/LRP5/MAD2L1/ASNS/NUSAP1/DTL/CCND1/AURKA/CDT1/CDC7/SPHK1/CCNB1/CCNE1/ESPL1/DLGAP5/CDK1/CDC6/CDC25B	21
GO:0051310	metaphase plate congression	55/17913	3.11905e-06	0.000275747	0.000251956	NDC80/CENPE/CENPF/KIF2C/CDCA5/KIFC1/CDCA8/CDT1/KIF18A/PSRC1/CCNB1/KIF14	12
GO:0051782	negative regulation of cell division	18/17913	5.78365e-06	0.000502021	0.000458707	E2F7/ORC6/ASPM/C10orf99/BLM/E2F8/AURKB	7
GO:0000082	G1/S transition of mitotic cell cycle	269/17913	5.98098e-06	0.000509879	0.000465887	CDKN3/DBF4/RCC1/CHEK2/IQGAP3/E2F7/E2F1/ORC6/ID4/MCM2/MCM4/ORC1/GTSE1/MCM10/CCND1/BCL2/RRM2/AURKA/E2F8/CDT1/CDC7/CDC45/CCNB1/CCNE1/CDK1/CDC6/KIF14/CDC25A/CDC25C	29
GO:0000281	mitotic cytokinesis	69/17913	6.9008e-06	0.000577973	0.000528106	KIF20A/CENPA/ECT2/KIF4A/ANK3/RACGAP1/NUSAP1/PLK1/ANLN/CEP55/TRIM36/KIF23/ESPL1	13
GO:0044839	cell cycle G2/M phase transition	257/17913	7.05624e-06	0.000580802	0.000530691	CENPF/CHEK1/CHEK2/TPX2/FOXM1/HMMR/NEK2/GTSE1/DTL/PLK1/CCND1/BLM/AURKA/CDC7/AJUBA/CDC14B/CCNA2/CCNB1/TICRR/PKMYT1/CCNB2/AURKB/CDK1/MELK/KIF14/CDC25A/CDC25B/CDC25C	28
GO:0051785	positive regulation of nuclear division	60/17913	8.15615e-06	0.000659957	0.000603017	UBE2C/CDCA5/EDN3/LRP5/MSX2/NUSAP1/AURKA/WNT5A/CDT1/SPHK1/ESPL1/DLGAP5	12
GO:0061640	cytoskeleton-dependent cytokinesis	82/17913	1.022e-05	0.000813169	0.00074301	KIF20A/CENPA/ECT2/KIF4A/ANK3/RACGAP1/NUSAP1/PLK1/ANLN/CEP55/TRIM36/AURKB/KIF23/ESPL1	14
GO:0031570	DNA integrity checkpoint	141/17913	1.076e-05	0.00083787	0.00076558	CHEK1/CHEK2/E2F7/E2F1/GTSE1/DTL/PLK1/CCND1/BLM/AURKA/E2F8/CDT1/CDC45/CDC14B/CCNB1/TICRR/CDK1/CDC6/CDC25C	19
GO:0051784	negative regulation of nuclear division	52/17913	1.10162e-05	0.00083787	0.00076558	NDC80/CENPF/CHEK1/MAD2L1/PLK1/TTK/CDT1/CCNB1/AURKB/TRIP13/CDC20	11
GO:0050000	chromosome localization	72/17913	1.12324e-05	0.00083787	0.00076558	NDC80/CENPE/CENPF/KIF2C/CDCA5/KIFC1/CDCA8/CDT1/KIF18A/PSRC1/CCNB1/DLGAP5/KIF14	13
GO:0051303	establishment of chromosome localization	72/17913	1.12324e-05	0.00083787	0.00076558	NDC80/CENPE/CENPF/KIF2C/CDCA5/KIFC1/CDCA8/CDT1/KIF18A/PSRC1/CCNB1/DLGAP5/KIF14	13
GO:0032465	regulation of cytokinesis	83/17913	1.18113e-05	0.000867492	0.000792646	KIF20A/E2F7/ECT2/CENPV/RACGAP1/PLK1/PRKCE/E2F8/PRC1/AURKB/KIF23/CDC6/KIF14/CDC25B	14
GO:0071103	DNA conformation change	279/17913	1.21243e-05	0.000876994	0.000801328	CENPA/CDCA5/CENPV/NCAPH/CENPI/RAD54B/HMGB3/CENPW/MCM2/MCM4/NUSAP1/GINS2/HJURP/H2AFY2/ASF1B/CENPN/KNL1/RAD51/BLM/CENPK/NCAPG/TOP2A/CENPM/CENPU/CHAF1B/CDC45/CCNB1/CDK1/GINS1	29
GO:0072401	signal transduction involved in DNA integrity checkpoint	73/17913	1.31321e-05	0.000921951	0.000842406	CHEK1/CHEK2/E2F7/E2F1/GTSE1/DTL/PLK1/AURKA/E2F8/CDC14B/CCNB1/CDK1/CDC25C	13
GO:0072422	signal transduction involved in DNA damage checkpoint	73/17913	1.31321e-05	0.000921951	0.000842406	CHEK1/CHEK2/E2F7/E2F1/GTSE1/DTL/PLK1/AURKA/E2F8/CDC14B/CCNB1/CDK1/CDC25C	13
GO:0072395	signal transduction involved in cell cycle checkpoint	74/17913	1.53084e-05	0.00105916	0.000967778	CHEK1/CHEK2/E2F7/E2F1/GTSE1/DTL/PLK1/AURKA/E2F8/CDC14B/CCNB1/CDK1/CDC25C	13
GO:0040001	establishment of mitotic spindle localization	28/17913	1.70145e-05	0.00116039	0.00106027	NDC80/CENPA/MISP/MAD2L1/NUSAP1/PLK1/SAPCD2/ESPL1	8
GO:0032467	positive regulation of cytokinesis	37/17913	2.11664e-05	0.001422	0.00129931	ECT2/CENPV/RACGAP1/PRKCE/AURKB/KIF23/CDC6/KIF14/CDC25B	9
GO:0031055	chromatin remodeling at centromere	46/17913	2.14461e-05	0.001422	0.00129931	CENPA/CENPV/CENPI/CENPW/HJURP/CENPN/KNL1/CENPK/CENPM/CENPU	10
GO:0000083	regulation of transcription involved in G1/S transition of mitotic cell cycle	29/17913	2.26101e-05	0.00147864	0.00135106	E2F7/E2F1/ORC1/RRM2/CDT1/CDC45/CCNE1/CDC6	8
GO:1901987	regulation of cell cycle phase transition	464/17913	2.78792e-05	0.00179858	0.0016434	NDC80/CENPE/CENPF/UBE2C/CHEK1/CHEK2/CDCA5/E2F7/E2F1/TPX2/HMMR/C10orf99/MAD2L1/NEK2/GTSE1/DTL/PLK1/ANLN/CCND1/BCL2/BLM/AURKA/BUB1B/TTK/E2F8/CDT1/CDC7/CDC14B/CCNB1/CCNE1/TICRR/AURKB/TRIP13/ESPL1/DLGAP5/CDK1/CDC6/CDC20/KIF14/CDC25C	40
GO:0051231	spindle elongation	10/17913	3.14503e-05	0.00199881	0.00182636	KIF4A/RACGAP1/PRC1/AURKB/KIF23	5
GO:0045840	positive regulation of mitotic nuclear division	48/17913	3.18202e-05	0.00199881	0.00182636	UBE2C/CDCA5/EDN3/LRP5/NUSAP1/AURKA/CDT1/SPHK1/ESPL1/DLGAP5	10
GO:0034501	protein localization to kinetochore	16/17913	3.54777e-05	0.00217142	0.00198407	NDC80/KNL1/TTK/CDT1/AURKB/CDK1	6
GO:0051382	kinetochore assembly	16/17913	3.54777e-05	0.00217142	0.00198407	CENPA/CENPE/CENPF/CENPW/CENPN/CENPK	6
GO:0000086	G2/M transition of mitotic cell cycle	238/17913	3.99323e-05	0.00241313	0.00220492	CENPF/CHEK2/TPX2/FOXM1/HMMR/NEK2/DTL/PLK1/CCND1/BLM/AURKA/CDC7/AJUBA/CCNA2/CCNB1/TICRR/PKMYT1/CCNB2/AURKB/CDK1/MELK/KIF14/CDC25A/CDC25B/CDC25C	25
GO:0010948	negative regulation of cell cycle process	344/17913	4.12602e-05	0.0024622	0.00224977	NDC80/CENPF/CHEK1/CHEK2/E2F7/E2F1/C10orf99/MAD2L1/NEK2/GTSE1/DTL/PLK1/RAD51/CCND1/BCL2/RRM2/BLM/AURKA/TTK/E2F8/CDT1/CDC7/CDC14B/CCNB1/CCNF/TICRR/AURKB/TRIP13/ESPL1/CDK1/CDC20/CDC25C	32
GO:0140013	meiotic nuclear division	142/17913	4.20062e-05	0.00247577	0.00226217	CKS2/FANCA/FANCD2/NCAPH/RAD54B/ASPM/MSX2/MYBL1/PLK1/AURKA/TOP2A/TTK/WNT5A/KIF18A/TRIP13/ESPL1/CDC20/CDC25B	18
GO:1901988	negative regulation of cell cycle phase transition	254/17913	4.38864e-05	0.00255504	0.0023346	NDC80/CENPF/CHEK1/CHEK2/E2F7/E2F1/C10orf99/MAD2L1/GTSE1/DTL/PLK1/CCND1/BCL2/BLM/AURKA/TTK/E2F8/CDT1/CDC14B/CCNB1/TICRR/AURKB/TRIP13/CDK1/CDC20/CDC25C	26
GO:0042770	signal transduction in response to DNA damage	131/17913	5.04281e-05	0.00290053	0.00265027	CHEK1/CHEK2/E2F7/E2F1/FOXM1/MYO6/GTSE1/DTL/PLK1/PMAIP1/AURKA/E2F8/CDC14B/CCNB1/CD44/CDK1/CDC25C	17
GO:0051653	spindle localization	41/17913	5.10387e-05	0.0029007	0.00265043	NDC80/CENPA/MISP/ASPM/MAD2L1/NUSAP1/PLK1/SAPCD2/ESPL1	9
GO:1901990	regulation of mitotic cell cycle phase transition	428/17913	5.21127e-05	0.0029269	0.00267437	NDC80/CENPE/CENPF/UBE2C/CHEK2/CDCA5/E2F7/E2F1/TPX2/HMMR/MAD2L1/NEK2/GTSE1/DTL/PLK1/ANLN/CCND1/BCL2/BLM/AURKA/BUB1B/TTK/E2F8/CDT1/CDC7/CCNB1/CCNE1/TICRR/AURKB/TRIP13/ESPL1/DLGAP5/CDK1/CDC6/CDC20/KIF14/CDC25C	37
GO:0034080	CENP-A containing nucleosome assembly	42/17913	6.24887e-05	0.00342898	0.00313313	CENPA/CENPI/CENPW/HJURP/CENPN/KNL1/CENPK/CENPM/CENPU	9
GO:0061641	CENP-A containing chromatin organization	42/17913	6.24887e-05	0.00342898	0.00313313	CENPA/CENPI/CENPW/HJURP/CENPN/KNL1/CENPK/CENPM/CENPU	9
GO:0051321	meiotic cell cycle	203/17913	7.16331e-05	0.0038861	0.00355081	CKS2/FANCA/FANCD2/NCAPH/RAD54B/ASPM/MSX2/MYBL1/NEK2/PLK1/RAD51/AURKA/TOP2A/TTK/WNT5A/XRCC2/KIF18A/EXO1/TRIP13/ESPL1/CDC20/CDC25B	22
GO:0006336	DNA replication-independent nucleosome assembly	53/17913	7.80205e-05	0.00413855	0.00378148	CENPA/CENPI/CENPW/HJURP/ASF1B/CENPN/KNL1/CENPK/CENPM/CENPU	10
GO:0034724	DNA replication-independent nucleosome organization	53/17913	7.80205e-05	0.00413855	0.00378148	CENPA/CENPI/CENPW/HJURP/ASF1B/CENPN/KNL1/CENPK/CENPM/CENPU	10
GO:0033044	regulation of chromosome organization	311/17913	8.94348e-05	0.00469189	0.00428708	NDC80/CENPE/CENPF/ZNF274/PPARGC1A/CHEK1/CDCA5/RMI2/CENPV/AUTS2/MAD2L1/MCM2/MKI67/MTHFR/NEK2/PLK1/PRKD1/BUB1/BUB1B/TOP2A/TTK/CDT1/CCNB1/AURKB/TRIP13/ESPL1/DLGAP5/CDC6/CDC20	29
GO:1904668	positive regulation of ubiquitin protein ligase activity	12/17913	9.19262e-05	0.00477017	0.00435861	UBE2C/UBE2S/PLK1/CDC14B/CDC20	5
GO:1903046	meiotic cell cycle process	151/17913	9.46831e-05	0.0048604	0.00444105	CKS2/FANCA/FANCD2/NCAPH/RAD54B/ASPM/MSX2/MYBL1/PLK1/AURKA/TOP2A/TTK/WNT5A/KIF18A/TRIP13/ESPL1/CDC20/CDC25B	18
GO:0006323	DNA packaging	194/17913	0.000105508	0.00535847	0.00489615	CENPA/CDCA5/CENPV/NCAPH/CENPI/CENPW/MCM2/NUSAP1/HJURP/H2AFY2/ASF1B/CENPN/KNL1/CENPK/NCAPG/TOP2A/CENPM/CENPU/CHAF1B/CCNB1/CDK1	21
GO:0010951	negative regulation of endopeptidase activity	210/17913	0.000118368	0.00594829	0.00543508	WFDC12/COL4A3/WFDC3/CST2/WFDC5/SPINK13/FETUB/BIRC5/ITIH3/ITIH4/MMP9/LEF1/PI3/PLAUR/ANXA8/SLPI/SPOCK1/TIMP1/TFPI2/BCL2L12/PTTG1/CD44	22
GO:0051293	establishment of spindle localization	36/17913	0.000121865	0.00606027	0.0055374	NDC80/CENPA/MISP/MAD2L1/NUSAP1/PLK1/SAPCD2/ESPL1	8
GO:0022617	extracellular matrix disassembly	78/17913	0.000124103	0.00610789	0.00558091	CTSV/TMPRSS6/DPP4/MELTF/MMP9/MMP12/MMP13/BMP1/TIMP1/TLL1/TLL2/CD44	12
GO:0070507	regulation of microtubule cytoskeleton organization	170/17913	0.000145621	0.00709383	0.00648179	CHEK1/EFNA5/SKA1/SKA3/TPX2/KIF11/NEK2/PKHD1/PLK1/TRIM36/PRKAA2/TRIM54/MID1IP1/STIL/AURKA/MAP6D1/KIF18A/PSRC1/CCNF	19
GO:0034698	response to gonadotropin	28/17913	0.000147323	0.00710424	0.00649129	PPARGC1A/CTSV/EFNA5/ITGA3/ASNS/WT1/CCNA2	7
GO:0006261	DNA-dependent DNA replication	130/17913	0.000156742	0.00748287	0.00683726	CHEK2/E2F7/ZNF365/MCM2/MCM4/TONSL/GINS2/RAD51/BLM/E2F8/CDT1/CDC7/CCNE1/TICRR/GINS1/CDC6	16
GO:0043062	extracellular structure organization	387/17913	0.000168666	0.00797238	0.00728453	COL4A3/COL4A4/COL19A1/ADAMTS14/CTSV/TMPRSS6/DPP4/FBN2/FGA/B4GALT1/APOA4/APOB/IBSP/ITGA6/ITGA3/ITGB4/MELTF/MMP9/MMP12/MMP13/MTTP/PLTP/SULF2/QSOX1/BMP1/TIMP1/ICAM5/TLL1/TLL2/WT1/COLGALT1/MATN4/CD44	33
GO:1901992	positive regulation of mitotic cell cycle phase transition	82/17913	0.00020216	0.00946189	0.00864553	UBE2C/CDCA5/DTL/CCND1/CDT1/CDC7/CCNB1/CCNE1/ESPL1/DLGAP5/CDK1/CDC6	12
GO:0010976	positive regulation of neuron projection development	265/17913	0.000223692	0.010368	0.00947349	EFNA5/EPHA4/CPEB3/UNC13A/ZMYND8/APBB1/ITGA6/ITGA3/ITPKA/LIMK1/MDK/NEFL/NTRK1/PRKN/SERPINF1/PLXNB3/TENM3/PRKD1/BDNF/P3H1/SHOX2/WNT5A/LRP8/FZD4/SYT3	25
GO:0000079	regulation of cyclin-dependent protein serine/threonine kinase activity	83/17913	0.000227188	0.0104288	0.00952903	CDKN3/CKS2/PLK1/CCND1/BLM/PSRC1/CCNB1/CDK5R2/PKMYT1/CDC6/CDC25A/CDC25C	12
GO:0002526	acute inflammatory response	220/17913	0.000231591	0.0105297	0.00962118	CEBPB/REG3G/ADORA1/CRP/F2/APOL2/B4GALT1/HP/ITIH4/LBP/MBL2/IL20RB/TREM1/PPARG/SAA1/SAA2/SAA4/C1R/C1S/ZP3/OSMR/PTGES	22
GO:0007143	female meiotic nuclear division	30/17913	0.000234889	0.0105789	0.00966613	NCAPH/PLK1/AURKA/TOP2A/TTK/TRIP13/CDC25B	7
