# Supplementary material for: GNRH1 and LTB4R might be novel immune-related prognostic biomarkers in clear cell renal cell carcinoma (ccRCC)
Source: Cancer Cell Int. 2021 Jul 6;21:354. doi: 10.1186/s12935-021-02052-1 (PMC8259034; doi:10.1186/s12935-021-02052-1)
Supplement: Supplementary file 6 — Additional file 6: Table S2. Significance of relationship of GNRH1/LTB4R expression and immune cell types. ns no significance, * P < 0.05, ** P < 0.01, *** P < 0.001, **** P < 0.0001. [file 12935_2021_2052_MOESM6_ESM.xlsx]

## Sheet: Sheet1
Table S2: significance of relationship of GNRH1/LTB4R expression and immune cell types.
Immune cell types	GNRH1 P value	LTB4R P value
Activated B cell	ns	ns
Activated CD4 T cell	ns	*
Activated CD8 T cell	**	*
Activated dendritic cell	ns	*
CD56bright natural killer cell	**	*
CD56dim natural killer cell	**	****
Central memory CD4 T cell	ns	*
Central memory CD8 T cell	****	ns
Effector memeory CD4 T cell	ns	ns
Effector memeory CD8 T cell	*	ns
Eosinophil	ns	ns
Gamma delta T cell	****	ns
Immature B cell	ns	ns
Immature dendritic cell	****	****
Macrophage	ns	ns
Mast cell	****	***
MDSC	*	**
Memory B cell	****	****
Monocyte	****	*
Natural killer cell	ns	ns
Natural killer T cell	*	ns
Neutrophil	ns	ns
Plasmacytoid dendritic cell	ns	*
Regulatory T cell	*	ns
T follicular helper cell	ns	ns
Type 1 T helper cell	ns	ns
Type 17 T helper cell	**	****
Type 2 T helper cell	**	*
ns no significance, * P < 0.05, ** P < 0.01, *** P < 0.001, **** P < 0.0001
